# Supplementary material for: Toxoplasma gondii and Neospora caninum Antibodies in Dogs and Cats from Egypt and Risk Factor Analysis
Source: Pathogens. 2022 Dec 2;11(12):1464. doi: 10.3390/pathogens11121464 (PMC9785966; doi:10.3390/pathogens11121464)
Supplement: Supplementary file 1 [file pathogens-11-01464-s001.zip]

Archive with 1 entries (1 files):
- pathogens-2064508-Supplementary.pdf
